# Supplementary material for: Hydraulic Retention Time as an Operational Tool for the Production of Short-Chain Carboxylates via Anaerobic Fermentation of Carbohydrate-Rich Waste
Source: Molecules. 2023 Sep 15;28(18):6635. doi: 10.3390/molecules28186635 (PMC10537262; doi:10.3390/molecules28186635)
Supplement: Supplementary file 1 [file molecules-28-06635-s001.zip]

Archive with 1 entries (1 files):
- molecules-2548517-supplementary.pdf
